# Supplementary material for: The Structural and Optical Properties of 1,2,4-Triazolo[4,3-a]pyridine-3-amine
Source: Molecules. 2022 Jan 22;27(3):721. doi: 10.3390/molecules27030721 (PMC8838196; doi:10.3390/molecules27030721)
Supplement: Supplementary file 1 [file molecules-27-00721-s001.zip]

Archive with 5 entries (5 files):
- checkcif_123AP_100.pdf
- table S1.pdf
- table S2.pdf
- table S3.pdf
- table S4.pdf
